# Supplementary material for: Ghost admixture in eastern gorillas
Source: Nat Ecol Evol. 2023 Jul 27;7(9):1503–14. doi: 10.1038/s41559-023-02145-2 (PMC10482688; doi:10.1038/s41559-023-02145-2)
Supplement: Supplementary file 4 — Supplementary Tables 1–18. [file 41559_2023_2145_MOESM4_ESM.xlsx]

## Sheet: index
Index
Demographic modeling
1.null.ghoste: Supplementary Table 1. Scaled weighted median and credible intervals for posteriors of the best fitting demographic model (model B) and the null demographic model (model A).
2.models: Supplementary Table 2. Priors, weighted median (in ms units), credible interval (in ms units), scaled weighted median and scaled credible interval for models A, B, C, D, E.
3. modelchoice1: Supplementary Table 3. Cross-validation and model selection for models A,B,C.
4. modelchoice2: Supplementary Table 4. Cross-validation and model selection for models A, B, C, D, E.
5.summary.stats: Supplementary Table 5. Summary statistics used in ABC analysis.
6.merged.mcmanus.xue: Supplementary Table 6. Initial merged simulations (pre-ABC): values from merging the parameters of McManus et al. 2015 (western lowland, Cross river and eastern lowland gorillas) and Xue et al. 2015 (mountain gorillas).
Validation of S* and hmmix: robustness to model misspecification
7.performance.sstar: Supplementary Table 7. Performance of S* in detecting ghost introgression under different null demographies for gorillas.
8.performance.hmmix: Supplementary Table 8. Performance of hmmix in detecting ghost introgression under different null demographies for gorillas.
Characterising introgressed fragments
9.prop.introg: Supplementary Table 9. Individual-level expected genome-wide introgression (%) under S* general linear models.
10.skov.params: Supplementary Table 10. Per individual coalescence times and archaic percentage from hmmix, mean length after decoding (at 0.95) and introgressed base pairs per individual.
11.s*.skov.overlap: Supplementary Table 11. Overlap between S* outliers and autosomal hmmix outliers (Skov HMM strict cut-off, ~2%).
12.s*.40kbskov.overlap: Supplementary Table 12. Overlap between S* outliers and autosomal hmmix outliers (Skov HMM strict cut-off, ~2% and fragments of length >=40kb).
13.archaic.mb: Supplementary Table 13. Archaic Mb of the high-confidence putative introgressed regions (overlap of S*- hmmix outliers).
14.pop.overlapbp.introg.vs.random.regions: Supplementary Table 14. Proportion of overlapping base pairs between S* and autosomal, strict hmmix outliers per comparison and the proportion of overlapping base pairs for equivalent random regions.
15.vf.mutations.of.interest: Supplementary Table 15. Segregating mutations in eastern gorillas, where all western gorillas are 0/0 in the candidate genes of adaptive introgression.
16.background.se.genes: Supplementary Table 16. Background gene set for ORA - all genes regulated by sEs in gorillas (3010 genes).
17.mg.se.genes: Supplementary Table 17. Candidate gene set 1 for ORA - genes regulated by sEs in mountain gorilla introgressed regions (235 genes).
18.mg.adap.se.genes: Supplementary Table 18. Candidate gene set 2 for ORA - genes regulated by sEs in mountain gorilla adaptive introgressed regions (45 genes).

## Sheet: 1.null.ghoste
Supplementary Table 1. Scaled weighted median and credible intervals for posteriors of the best fitting demographic model (model B) and the null demographic model (model A).
		Posteriors
		Best fitting demographic model: ghoste, model B		Null demographic model: model A
Parameter	Units	Median	Credible interval	Median	Credible interval
ne_WLG_present	individuals	64749	23758 - 95985.5	64749	23758 - 95985.5
ne_CRG_present	individuals	14558	6959.1 - 19630.4	14558	6959.1 - 19630.4
ne_ELG_present	individuals	20894	2307.9 - 29776.3	20894	2307.9 - 29776.3
ne_MG_present	individuals	2158	719.1 - 7679.5	2158	719.1 - 7679.5
ne_bottleneck_ELG	individuals	243	76 - 944.8	243	76 - 944.8
ne_ancestral_ELG	individuals	21982	8003.1 - 24686.9	21982	8003.1 - 24686.9
ne_bottleneck_MG	individuals	115	15 - 1478	115	15 - 1478
ne_ancestral_MG	individuals	3009	2952.3 - 3194.3	9911	2919.1 - 19163.8
t_EG_subspecies_split	years ago	15048	14227.2 - 15815.6	13976	10989.6 - 18392
ne_EG_ancestor	individuals	5325	1473 - 23015.4	5325	1473 - 23015.4
t_ghost_introg_end	years ago	38281	21842.4 - 108003.6
introg_ghost_to_EG_anc	admixture proportion	0.02477	0.02388425 - 0.02497535
t_ne_change_WLG	years ago	40896	21576.4 - 45417.6	40895	21576.4 - 45417.6
ne_change_WLG	individuals	48288	42635.6 - 49691.7	48288	42635.6 - 49691.7
admix_WLG_to_EG_anc	admixture proportion	0.002768	0.00220305 - 0.00434625	0.152586	0.001698875 - 0.024803975
admix_EG_anc_to_WLG	admixture proportion	0.00827	0.000601975 - 0.021440025	0.00827	0.000601975 - 0.021440025
t_WG_subspecies_split	years ago	454313	447792 - 455734	454312	447792 - 455734
ne_WG_ancestor	individuals	98135	91423.6 - 99820	98135	91423.6 - 99820
t_gor_species_split	years ago	965481	729265.6 - 1103824	965481	729265.6 - 1103824
ne_gor_species_split	individuals	14364	10414.7 - 23298.3	14364	10414.7 - 23298.3
t_ghost_gor_split	years ago	3421360	2979466 - 3769782.4
ne_ghost_gor_anc	individuals	35381	18802.6 - 80682.5
Fixed parameters included in demographic model
Parameter	Value
t_ne_recovery_ELG	30
t_ne_bottleneck_ELG	7220
t_ne_recovery_MG	9120
t_ne_bottleneck_MG	9310
t_extant_admix_end	34000
t_extant_admix_start	34019
t_ghost_introg_start	38300
WLG = Western lowland gorilla
CRG = Cross-river gorilla
ELG = Eastern lowland gorilla
MG = Mountain gorilla
EG = Eastern gorilla
WG = Western gorilla
gor = gorilla
ne = effective population size
t = time
admix = admixture

## Sheet: 2.models
Supplementary Table 2. Priors, weighted median (in ms units), credible interval (in ms units), scaled weighted median and scaled credible interval for models A, B, C, D, E.
			model A					model B					model C					model D					model E
				Posteriors					Posteriors					Posteriors					Posteriors					Posteriors
Parameter	Parameter_id_in_scripts	Units	Priors	Weighted median	Scaled median	Credible interval	Scaled credible interval	Priors	Weighted median	Scaled median	Credible interval	Scaled credible interval	Priors	Weighted median	Scaled median	Credible interval	Scaled credible interval	Priors	Weighted median	Scaled median	Credible interval	Scaled credible interval	Priors	Weighted median	Scaled median	Credible interval	Scaled credible interval
ne_WLG_present	w_lowl_t0	individuals	runif(1000,min=3,max=100)	64.7488	64748.8	23.758 - 95.9855	23758 - 95985.5											runif(1000,min=3,max=100)	90.2319	90231.9	58.1893 - 99.4077	58189.3 - 99407.7	runif(1000,min=3,max=100)	83.9216	83921.6	59.4414 - 99.0277	59441.4 - 99027.7
ne_CRG_present	w_cros_t0	individuals	runif(1000,min=0.1,max=20)	14.5582	14558.2	6.9591 - 19.6304	6959.1 - 19630.4											runif(1000,min=0.1,max=20)	15.8214	15821.4	6.9713 - 19.7522	6971.3 - 19752.2	runif(1000,min=0.1,max=20)	15.884	15884	9.2 - 19.1504	9200 - 19150.4
ne_ELG_present	e_lowl_t0	individuals	runif(1000,min=0.1,max=30)	20.8943	20894.3	2.3079 - 29.7763	2307.9 - 29776.3											runif(1000,min=0.1,max=30)	12.179	12179	2.4681 - 25.7445	2468.1 - 25744.5	runif(1000,min=0.1,max=30)	21.0246	21024.6	2.9353 - 29.3188	2935.3 - 29318.8
ne_MG_present	e_moun_t0	individuals	runif(1000,min=0.1,max=20)	2.1578	2157.8	0.7191 - 7.6795	719.1 - 7679.5											runif(1000,min=0.1,max=20)	0.1601	160.1	0.1069 - 1.4019	106.9 - 1401.9	runif(1000,min=0.1,max=20)	0.4062	406.2	0.199 - 7.3289	199 - 7328.9
ne_ghost_present	ghost_t0																	runif(1000,min=0.1,max=100)				-	runif(1000,min=0.1,max=100)			-	-
ne_bottleneck_ELG	e_lowl_t1	individuals	runif(1000,min=0.01,max=20)	0.2431	243.1	0.076 - 0.9448	76 - 944.8											runif(1000,min=0.01,max=20)	3.1168	3116.8	1.1906 - 5.8492	1190.6 - 5849.2	runif(1000,min=0.01,max=20)	0.9848	984.8	0.1172 - 6.7332	117.2 - 6733.2
ne_ancestral_ELG	e_lowl_t2	individuals	runif(1000,min=1,max=25)	21.9824	21982.4	8.0031 - 24.6869	8003.1 - 24686.9											runif(1000,min=1,max=25)	4.7071	4707.1	1.2541 - 21.7987	1254.1 - 21798.7	runif(1000,min=1,max=25)	2.4187	2418.7	1.3326 - 6.2619	1332.6 - 6261.9
ne_bottleneck_MG	e_moun_t3	individuals	runif(1000,min=0.01,max=5)	0.115	115	0.015 - 1.478	15 - 1478											runif(1000,min=0.01,max=5)	0.8084	808.4	0.0213 - 4.0057	21.3 - 4005.7	runif(1000,min=0.01,max=5)	3.6617	3661.7	1.2398 - 4.763	1239.8 - 4763
ne_ancestral_MG	e_moun_t3.1	individuals	runif(1000,min=0.1,max=20)	9.9114	9911.4	2.9191 - 19.1638	2919.1 - 19163.8	runif(1000,min=2.9191,max=19.1638)	3.009	3009	2.9523 - 3.1943	2952.3 - 3194.3	runif(1000,min=2.9191,max=19.1638)	9.8111	9811.1	9.8111 - 9811.1	5786.1 - 17668.5	runif(1000,min=0.1,max=20)	13.8682	13868.2	4.3852 - 19.3047	4385.2 - 19304.7	runif(1000,min=0.1,max=20)	9.8074	9807.4	2.7852 - 17.33	2785.2 - 17330
t_EG_subspecies_split	t4	years ago	runif(1000,min=0.14,max=0.25)	0.1839	13976.4	0.1446 - 0.242	10989.6 - 18392	runif(1000,min=0.1446,max=0.2420)	0.198	15048	0.1872 - 0.2081	14227.2 - 15815.6	runif(1000,min=0.1446,max=0.2420)	0.2345	17822	0.2345 - 17822	17396.4 - 18034.8	runif(1000,min=0.14,max=0.25)	0.2457	18673.2	0.2159 - 0.2499	16408.4 - 18992.4	runif(1000,min=0.14,max=0.25)	0.199	15124	0.1441 - 0.2456	10951.6 - 18665.6
ne_EG_ancestor	e_anc_t4	individuals	runif(1000,min=0.1,max=30)	5.3253	5325.3	1.473 - 23.0154	1473 - 23015.4											runif(1000,min=0.1,max=30)	16.5929	16592.9	7.7414 - 27.0713	7741.4 - 27071.3	runif(1000,min=0.1,max=30)	1.6466	1646.6	0.4994 - 11.3819	499.4 - 11381.9
t_ghost_introg_end	t_archintrog	years ago						runif(1000,min=0.2445,max=14.3616)	0.5037	38281.2	0.2874 - 1.4211	21842.4 - 108003.6	runif(1000,min=5.9803,max=14.3616)	14.0514	1.06791e+06	14.0514 - 1067906.4	1063992.4 - 1070574	runif(1000,min=0.2525,max=14.9975)	10.7847	819637	1.9242 - 14.0861	146239.2 - 1070543.6	runif(1000,min=6.0025,max=14.9975)	6.0815	462194	6.0188 - 6.2074	457428.8 - 471762.4
introg_ghost_to_EG_anc	archaicintrog	admixture proportion						runif(1000,min=0,max=100)	99.0813	0.0247703	95.537 - 99.9014	0.02388425 - 0.02497535	runif(1000,min=0,max=100)	7.0962	0.00177405	7.0962 - 0.00177405	0.0009332 - 0.00483695	runif(1000,min=0,max=100)	77.3443	0.0193361	13.3059 - 97.9366	0.003326475 - 0.02448415	runif(1000,min=0,max=100)	17.0257	0.00425643	0.4455 - 79.2994	0.000111375 - 0.01982485
t_ne_change_WLG	t5	years ago	runif(1000,min=0.19,max=0.6)	0.5381	40895.6	0.2839 - 0.5976	21576.4 - 45417.6											runif(1000,min=0.19,max=0.6)	0.4044	30734.4	0.2097 - 0.5876	15937.2 - 44657.6	runif(1000,min=0.19,max=0.6)	0.3919	29784.4	0.1924 - 0.5925	14622.4 - 45030
ne_change_WLG	w_lowl_t5	individuals	runif(1000,min=5,max=50)	48.288	48288	42.6356 - 49.6917	42635.6 - 49691.7											runif(1000,min=5,max=50)	43.1105	43110.5	25.1404 - 49.0612	25140.4 - 49061.2	runif(1000,min=5,max=50)	49.6499	49649.9	47.5977 - 49.9468	47597.7 - 49946.8
admix_WLG_to_EG_anc	admix_w_e_t6	admixture proportion	runif(1000,min=0,max=100)	61.0343	0.0152586	6.7955 - 99.2159	0.001698875 - 0.024803975	runif(1000,min=6.7955,max=99.2159)	11.0722	0.00276805	8.8122 - 17.385	0.00220305 - 0.00434625	runif(1000,min=6.7955,max=99.2159)	80.377	0.0200942	31.4315 - 98.3049	0.007857875 - 0.024576225	runif(1000,min=0,max=100)	3.1324	0.0007831	0.3273 - 44.1508	0.000081825 - 0.0110377	runif(1000,min=0,max=100)	53.3923	0.0133481	7.3217 - 99.4208	0.001830425 - 0.0248552
admix_EG_anc_to_WLG	admix_e_w_t6	admixture proportion	runif(1000,min=0,max=100)	33.0968	0.0082742	2.4079 - 85.7601	0.000601975 - 0.021440025											runif(1000,min=0,max=100)	45.3267	0.0113317	5.8783 - 94.9658	0.001469575 - 0.02374145	runif(1000,min=0,max=100)	21.0984	0.0052746	3.7917 - 65.561	0.000947925 - 0.01639025
t_WG_subspecies_split	t7	years ago	runif(1000,min=0.1,max=6)	5.9778	454313	5.892 - 5.9965	447792 - 455734											runif(1000,min=0.1,max=6)	4.2411	322324	2.2953 - 5.8868	174442.8 - 447396.8	runif(1000,min=0.1,max=6)	0.9728	73932.8	0.3496 - 2.9163	26569.6 - 221638.8
ne_WG_ancestor	w_anc_t7	individuals	runif(1000,min=10,max=100)	98.1352	98135.2	91.4236 - 99.82	91423.6 - 99820											runif(1000,min=10,max=100)	98.3656	98365.6	94.0782 - 99.8745	94078.2 - 99874.5	runif(1000,min=10,max=100)	91.8882	91888.2	72.5528 - 99.9272	72552.8 - 99927.2
t_gor_species_split	t8	years ago	runif(1000,min=1.5,max=15)	12.7037	965481	9.5956 - 14.524	729265.6 - 1103824											runif(1000,min=1.5,max=15)	13.1881	1.0023e+06	8.9344 - 14.876	679014.4 - 1130576	runif(1000,min=1.5,max=15)	6.1259	465568	3.8799 - 11.3642	294872.4 - 863679.2
ne_gor_species_split	gor_anc	individuals	runif(1000,min=10,max=100)	14.3641	14364.1	10.4147 - 23.2983	10414.7 - 23298.3											runif(1000,min=10,max=100)	17.3283	17328.3	10.7771 - 45.4792	10777.1 - 45479.2	runif(1000,min=10,max=100)	11.3216	11321.6	10.1183 - 27.9935	10118.3 - 27993.5
t_ghost_gor_split	t9	years ago						runif(1000,min=15,max=50)	45.0179	3.42136e+06	39.2035 - 49.6024	2979466 - 3769782.4	runif(1000,min=15,max=50)	24.6563	1.87388e+06	24.6563 - 1873878.8	1472059.2 - 3007403.6	runif(1000,min=15.0025 ,max=50)	41.0872	3.12263e+06	18.8038 - 49.6404	1429088.8 - 3772670.4	runif(1000,min=15.0025 ,max=50)	41.372	3144272	24.5863 - 49.0967	1868558.8 - 3731349.2
ne_ghost_gor_anc	gor_ghost_anc	individuals						runif(1000,min=10,max=100)	35.3814	35381.4	18.8026 - 80.6825	18802.6 - 80682.5	runif(1000,min=10,max=100)	79.0217	79021.7	79.0217 - 79021.7	63560.6 - 93320.4	runif(1000,min=10,max=100)	93.0008	93000.8	59.2967 - 99.0966	59296.7 - 99096.6	runif(1000,min=10,max=100)	25.4882	25488.2	10.7955 - 69.076	10795.5 - 69076
Fixed parameters included in demographic model
Parameter	Parameter_id_in_scripts	Value
t_ne_recovery_ELG	t1	0.000394737	30
t_ne_bottleneck_ELG	t2	0.095	7220
t_ne_recovery_MG	t3	0.12	9120
t_ne_bottleneck_MG	t3.1	t3+0.0025	# bottleneck lasts 10 generations
t_ghost_introg_start	t_archintrog.1	t_archintrog+0.00025	# ghost introgression pulse lasts 1 generation
t_extant_admix_end	t6	0.447368	34000
t_extant_admix_start	t6.1	t6+0.00025	34019 # extant admixture lasts 1 generation
WLG = Western lowland gorilla
CRG = Cross-river gorilla
ELG = Eastern lowland gorilla
MG = Mountain gorilla
EG = Eastern gorilla
WG = Western gorilla
gor = gorilla
ne = effective population size
t = time
admix = admixture

## Sheet: 3.modelchoice1
Supplementary Table 3. Cross-validation and model selection for models A,B,C.
Model Comparison: compare Models A, B, C
Proportion of accepted simulations (rejection):
ghoste	ghostw	nullplusghost
0.9973	0	0.0027
Bayes factors:
	ghoste	ghostw	nullplusghost
ghoste	1	Inf	374
ghostw	0		0
nullplusghost	0.0027	Inf	1
Cross validation
Confusion matrix based on 1000 samples for each model
	ghoste	ghostw	nullplusghost
ghoste	1000	0	0
ghostw	0	1000	0
nullplusghost	0	0	1000
Mean model posterior probabilities (neuralnet)
	ghoste	ghostw	nullplusghost
ghoste	0.9995	0	0.0005
ghostw	0	1	0
nullplusghost	0	0	1

## Sheet: 4.modelchoice2
Supplementary Table 4. Cross-validation and model selection for models A, B, C, D, E.
Model Comparison: compare Models A, B, C, D, E
Model choice: tol = 0.1, method = "neuralnet"
Proportion of accepted simulations (rejection):
nullplusghost	orig.ghoste	orig.ghostw	rev.ghoste	rev.ghostw
0.0012	0.9988	0	0	0
Bayes factors:
	nullplusghost	orig.ghoste	orig.ghostw	rev.ghoste	rev.ghostw
nullplusghost	1	0.0012	Inf	Inf	Inf
orig.ghoste	832.333	1	Inf	Inf	Inf
orig.ghostw	0	0
rev.ghoste	0	0
rev.ghostw	0	0
Cross-validation
Confusion matrix based on 1000 samples for each model.
$tol0.05
	nullplusghost	orig.ghoste	orig.ghostw	rev.ghoste	rev.ghostw
nullplusghost	1000	0	0	0	0
orig.ghoste	0	1000	0	0	0
orig.ghostw	0	0	1000	0	0
rev.ghoste	0	0	0	1000	0
rev.ghostw	0	0	0	0	1000
Mean model posterior probabilities (neuralnet)
$tol0.05
	nullplusghost	orig.ghoste	orig.ghostw	rev.ghoste	rev.ghostw
nullplusghost	0.999999	7.9992e-07	0	0	0
orig.ghoste	8.27924e-05	0.999917	0	0	0
orig.ghostw	0	0	1	0	0
rev.ghoste	0	0	0	1	0
rev.ghostw	0	0	0	0	1

## Sheet: 5.summary.stats
Supplementary Table 5. Summary statistics used in ABC analysis.
Identifier in scripts	Summary Statistic
het_mu_WL	Mean heterozygosity western lowland gorillas
het_mu_WC	Mean heterozygosity cross river gorillas
het_mu_EL	Mean heterozygosity eastern lowland gorillas
het_mu_EM	Mean heterozygosity mountain gorillas
het_sd_WL	Standard deviation of heterozygosity western lowland gorillas
het_sd_EL	Standard deviation of heterozygosity eastern lowland gorillas
het_sd_EM	Standard deviation of heterozygosity mountain gorillas
fixedsites_WL	Population-wise fixed sites western lowland gorillas
fixedsites_WC	Population-wise fixed sites cross river gorillas
fixedsites_EL	Population-wise fixed sites eastern lowland gorillas
fixedsites_EM	Population-wise fixed sites mountain gorillas
segsites_WL	Population-wise segregating sites western lowland gorillas
segsites_WC	Population-wise segregating sites cross river gorillas
segsites_EL	Population-wise segregating sites eastern lowland gorillas
segsites_EM	Population-wise segregating sites mountain gorillas
fixedperid_mu_WL	Mean fixed sites per individual western lowland gorillas
fixedperid_mu_WC	Mean fixed sites per individual cross river gorillas
fixedperid_mu_EL	Mean fixed sites per individual eastern lowland gorillas
fixedperid_mu_EM	Mean fixed sites per individual mountain gorillas
fixedperid_sd_WL	Standard deviation of fixed sites per individual western lowland gorillas
fixedperid_sd_EL	Standard deviation of fixed sites per individual eastern lowland gorillas
fixedperid_sd_EM	Standard deviation of fixed sites per individual mountain gorillas
fst_WL.WC	Fst of western lowland - cross river gorillas
fst_WL.EL	Fst of western lowland - eastern lowland gorillas
fst_WL.EM	Fst of western lowland - mountain gorillas
fst_WC.EL	Fst of cross river - eastern lowland gorillas
fst_WC.EM	Fst of cross river - mountain gorillas
fst_EL.EM	Fst of eastern lowland - mountain gorillas
pi_mu_WL	Mean nucleotide diversity π western lowland gorillas
pi_mu_EL	Mean nucleotide diversity π eastern lowland gorillas
pi_mu_EM	Mean nucleotide diversity π mountain gorillas
pi_sd_WL	Standard deviation of nucleotide diversity π western lowland gorillas
pi_sd_EL	Standard deviation of nucleotide diversity π eastern lowland gorillas
pi_sd_EM	Standard deviation of nucleotide diversity π mountain gorillas
tajima_mu_WL	Mean Tajima's D western lowland gorillas
tajima_mu_EL	Mean Tajima's D eastern lowland gorillas
tajima_mu_EM	Mean Tajima's D mountain gorillas
tajima_sd_WL	Standard deviation of Tajima's D western lowland gorillas
tajima_sd_EL	Standard deviation of Tajima's D eastern lowland gorillas
tajima_sd_EM	Standard deviation of Tajima's D mountain gorillas

## Sheet: 6.merged.mcmanus.xue
Supplementary Table 6. Initial merged simulations (pre-ABC): values from merging the parameters of McManus et al. 2015 (western lowland, Cross river and eastern lowland gorillas) and Xue et al. 2015 (mountain gorillas).
Parameters	Values	Explanation	Scaled values
w_lowl_t0	25.161	ne of w_lowl in present	25161	individuals
w_cros_t0	3.08	ne of w_cros in present	3080	individuals
e_lowl_t0	4.28	ne of e_lowl in present	4280	individuals
e_moun_t0	0.8	ne of e_moun in present	800	individuals
t1	0.197368	1. eastern subspecies split (time)	15000	years ago
t2	0.447368	2. migration pulse (time)	34000	years ago
admix_wl_el	1200	migration w_lowl to e_anc	0.3
admix_el_wc	16	migration e_anc to w_cros	0.004
t2.1	0.452118	time of end of migration (lasts one generation)	34361	years ago
t3	0.894737	3. western subspecies split (time)	68000	years ago
w_anc	30.693	4. ne of w_anc	30693	individuals
t4	3.43421	5. gorilla split time (low divergence simulations)	261000	years ago
gor_anc	39.751	6. ne of gor_anc	39751	individuals
Note: also tried high divergence simulations with t4=5.644737			429000
Note: values in column 2 are given in ms format, values in column 4 are scaled to actual values (eg 15,000 years ago)
w_lowl, wl= Western lowland gorilla
w_cros = Cross-river gorilla
e_lowl, el = Eastern lowland gorilla
e_moun = Mountain gorilla
w_anc = Western gorilla (ancestor of western lowland gorillas & cross river gorillas)
gor_anc = ancestor of all extant gorilla populations
gor = gorilla
ne = effective population size
t = time
admix = admixture

## Sheet: 7.performance.sstar
Supplementary Table 7. Performance of S* in detecting ghost introgression under different null demographies for gorillas.
	Main_Model_EL	Main_Model_EL	Main_Model_M	Main_Model_M	Worst_Model_EL	Worst_Model_EL	Worst_Model_M	Worst_Model_M	Worst_Misspecified_EL	Worst_Misspecified_EL	Worst_Misspecified_M	Worst_Misspecified_M
Quantile	Precision	Recall	Precision	Recall	Precision	Recall	Precision	Recall	Precision	Recall	Precision	Recall
0	5.18985	98.6193	5.16259	98.9611	5.26326	99.322	5.26502	99.3366	5.26475	99.1442	5.26576	99.3916
0.05	5.21705	98.1518	5.19144	98.6164	5.2619	99.0019	5.26436	98.9869	5.26651	98.8832	5.26489	99.1465
0.1	5.24725	97.5868	5.21808	98.1734	5.26491	98.6531	5.26875	98.585	5.27144	98.5711	5.26646	98.8948
0.15	5.28596	96.9593	5.24698	97.6242	5.27176	98.1752	5.27899	98.0325	5.27895	98.1486	5.27145	98.6052
0.2	5.34743	96.3396	5.28308	97.0058	5.29097	97.6915	5.30436	97.4419	5.296	97.7292	5.27791	98.1923
0.25	5.44556	95.7561	5.34125	96.4321	5.32292	97.1012	5.35197	96.8098	5.32273	97.2486	5.29423	97.812
0.3	5.59889	95.1622	5.43182	95.8629	5.38195	96.5873	5.43331	96.2209	5.36626	96.7875	5.3191	97.3651
0.35	5.8327	94.7347	5.57132	95.2848	5.47406	96.1133	5.56651	95.7413	5.4295	96.3422	5.35734	96.9077
0.4	6.16677	94.326	5.78156	94.8352	5.60916	95.6796	5.76104	95.307	5.52488	95.9993	5.41435	96.4741
0.45	6.62546	93.9684	6.08336	94.4297	5.79928	95.2756	6.03529	94.9483	5.64879	95.6059	5.49609	96.0941
0.5	7.24622	93.6713	6.49623	94.0623	6.0603	94.9592	6.40044	94.6075	5.81614	95.2941	5.60862	95.7468
0.55	8.05103	93.4413	7.03203	93.7712	6.3846	94.6548	6.86888	94.3457	6.02404	95.019	5.75065	95.4288
0.6	8.90896	93.2813	7.61184	93.5592	6.71833	94.4491	7.39094	94.1932	6.24011	94.8306	5.89986	95.2037
0.65	10.1069	93.1339	8.44262	93.3597	7.21069	94.2547	8.17118	93.9973	6.53057	94.5898	6.11053	94.9444
0.7	12.086	92.9679	9.86668	93.163	8.07138	94.043	9.55333	93.8159	6.99758	94.3448	6.45948	94.6422
0.75	13.7213	92.8889	11.0149	93.0495	8.78265	93.9145	10.8935	93.7059	7.35086	94.2313	6.72431	94.4855
0.8	17.6357	92.7529	13.9511	92.8829	10.7596	93.7272	14.2988	93.5386	8.21572	94.0313	7.39487	94.2244
0.85	25.2196	92.6005	20.0107	92.6923	15.3894	93.5015	22.0997	93.3593	9.89271	93.8016	8.74103	93.9388
0.9	29.0752	92.5473	23.2745	92.6426	19.4378	93.4101	29.475	93.2394	10.6761	93.7546	9.39482	93.8548
0.95	57.6743	92.0901	52.6307	92.1758	54.632	92.8074	65.2694	92.4575	21.2593	93.3858	18.5735	93.4294
0.98	74.4026	91.3674	73.2175	91.4686	77.5134	91.4101	81.2795	90.4104	46.2316	92.998	43.0102	93.0493
0.99	77.3938	90.9599	76.654	91.0587	82.0038	90.1523	85.4493	88.3078	55.8249	92.7976	53.3259	92.85
0.995	78.7441	90.7222	78.0813	90.8452	84.1348	89.1505	87.537	86.6924	60.0874	92.6778	57.9935	92.7341
0.999	79.739	90.4539	79.1645	90.6206	85.7903	88.1408	89.1022	84.8148	63.1611	92.5638	61.3748	92.6327
Performance of sstar in detecting ghost introgression under different null demographies
Main Model = simulated data generated with weighted median posteriors from model A
Worst Model = simulated data generated with maximum value of 95% credible interval for Ne parameters from model A
Worst Misspecified = simulated data generated with worst model, but sstar run using quantile or outlier values inferred from the main model

## Sheet: 8.performance.hmmix
Supplementary Table 8. Performance of hmmix in detecting ghost introgression under different null demographies for gorillas.
	Main_Model	Main_Model	Worst_Model	Worst_Model
Posterior probability	Precision	Recall	Precision	Recall
0	4.88847	100	5.26999	100
0.05	68.71	93.6003	60.4111	93.1258
0.1	73.1413	93.4201	67.394	92.8584
0.15	75.4583	93.2837	71.4564	92.6233
0.2	76.9632	93.1819	74.0761	92.4773
0.25	78.0851	93.0758	76.2066	92.3264
0.3	79.034	92.9483	78.0106	92.1792
0.35	79.8215	92.8242	79.725	91.9841
0.4	80.4496	92.7181	81.0694	91.8321
0.45	80.9842	92.6222	82.2148	91.6871
0.5	81.4915	92.5193	83.2577	91.5378
0.55	81.9616	92.4084	84.319	91.3764
0.6	82.4033	92.2875	85.3258	91.1955
0.65	82.8502	92.1168	86.4456	90.9511
0.7	83.259	91.9431	87.5348	90.6665
0.75	83.658	91.7637	88.5436	90.3666
0.8	84.0735	91.5619	89.548	90.0275
0.85	84.5057	91.2886	90.6626	89.5405
0.9	85.0087	90.8466	92.1178	88.7195
0.95	85.5995	90.082	93.7698	87.2319
0.99	86.5466	87.8138	96.317	81.8664
0.999	88.2544	81.839	98.037	67.9559
0.9999	92.097	65.76	98.7581	47.5156
Performance of hmmix in detecting ghost introgression under different null demographies
Main Model = simulated data generated with weighted median posteriors from model A
Worst Model = simulated data generated with maximum value of 95% credible interval for Ne parameters from model A

## Sheet: 9.prop.introg
Supplementary Table 9. Individual-level expected genome-wide introgression (%) under S* general linear models.
		95% CI	99% CI	99.5% CI
Subspecies	Individual	Proportion introgressed
Gorilla_beringei_beringei	Bwiruka	0.0463647	0.0269967	0.0186241
Gorilla_beringei_beringei	Imfura	0.0389504	0.0234661	0.0160265
Gorilla_beringei_beringei	Kaboko	0.0376264	0.0221673	0.0153834
Gorilla_beringei_beringei	Kahungye	0.0417623	0.024727	0.0167074
Gorilla_beringei_beringei	Katungi	0.0407535	0.0238317	0.0166948
Gorilla_beringei_beringei	Maisha	0.039543	0.0229743	0.0157365
Gorilla_beringei_beringei	Nyamunwa	0.0434015	0.0253953	0.0169218
Gorilla_beringei_beringei	Semehe	0.0416362	0.0246261	0.0166318
Gorilla_beringei_beringei	Tuck	0.0402492	0.0233652	0.0158626
Gorilla_beringei_beringei	Turimaso	0.0343984	0.0199733	0.0134668
Gorilla_beringei_beringei	Umurimo	0.0382317	0.0224825	0.0151943
Gorilla_beringei_beringei	Zirikana	0.0393035	0.0234535	0.0157996
Gorilla_beringei_graueri	9732_Mkubwa	0.0306722	0.0170457	0.0115876
Gorilla_beringei_graueri	A929_Kaisi	0.0289499	0.0160833	0.0109544
Gorilla_beringei_graueri	A967_Victoria	0.0305329	0.0169444	0.0117269
Gorilla_beringei_graueri	Dunia	0.030039	0.0167925	0.0113469
Gorilla_beringei_graueri	Itebero	0.0303303	0.0170584	0.0113849
Gorilla_beringei_graueri	Mukokya	0.0279241	0.0152601	0.0102705
Gorilla_beringei_graueri	Ntabwoba	0.030267	0.0163619	0.0111316
Gorilla_beringei_graueri	Pinga	0.0286713	0.0158173	0.0106378
Gorilla_beringei_graueri	Tumani	0.0291019	0.0165645	0.0112583
# glms applied to empirical data, per individual
#/Volumes/"Ultra USB 3.0"/IBE/further.analysis.feb.2020/gorillas/abc/simul_postabc/prop.introg.perid.12jul22.R
# corresponds to outlier windows / total windows

[truncated: 9 more sheets: 10.skov.params, 11.s.skov.overlap, 12.s.40kbskov.overlap, 13.archaic.mb, 14.pop.overlapbp.introg.vs.rand, 15.vf.mutations.of.interest, 16.background.se.genes, 17.mg.se.genes, 18.mg.adap.se.genes]
